# Supplementary material for: Local raster image correlation spectroscopy generates high-resolution intracellular diffusion maps
Source: Commun Biol. 2018 Feb 8;1:10. doi: 10.1038/s42003-017-0010-6 (PMC6053083; doi:10.1038/s42003-017-0010-6)
Supplement: Supplementary file 3 — Supplementary Software 1 [file 42003_2017_10_MOESM3_ESM.zip]

Archive with 8 entries (8 files):
- absmax.m
- absmin.m
- Col_bar_script.m
- Figure_Format_script.m
- LRICS.m
- Param_Cal_6_2_16.mat
- ReadMe.txt
- Test_script.m
