# Supplementary material for: Local raster image correlation spectroscopy generates high-resolution intracellular diffusion maps
Source: Commun Biol. 2018 Feb 8;1:10. doi: 10.1038/s42003-017-0010-6 (PMC6053083; doi:10.1038/s42003-017-0010-6)
Supplement: Supplementary file 3 — Supplementary Software 1 [file 42003_2017_10_MOESM3_ESM.zip › absmax.m]

function a=absmax(A)

SIZE=ndims(A)-sum(size(A)==1);

switch SIZE
    case 0
        a=A;
    case 1
        a=max(A);
    case 2
        a=max(max(A));
    case 3
        a=max(max(max(A)));
    case 4
        a=max(max(max(max(A))));
end
end
