# Supplementary material for: Local raster image correlation spectroscopy generates high-resolution intracellular diffusion maps
Source: Commun Biol. 2018 Feb 8;1:10. doi: 10.1038/s42003-017-0010-6 (PMC6053083; doi:10.1038/s42003-017-0010-6)
Supplement: Supplementary file 3 — Supplementary Software 1 [file 42003_2017_10_MOESM3_ESM.zip › absmin.m]

function a=absmin(A)

[r,s,t]=size(A);
SIZE=3;

if t==1
    SIZE=2;
    if r==1||s==1
        SIZE=1;
    end
end

switch SIZE
    case 1
        a=min(A);
    case 2
        a=min(min(A));
    case 3
        a=min(min(min(A)));
end
end
