# Supplementary material for: Local raster image correlation spectroscopy generates high-resolution intracellular diffusion maps
Source: Commun Biol. 2018 Feb 8;1:10. doi: 10.1038/s42003-017-0010-6 (PMC6053083; doi:10.1038/s42003-017-0010-6)
Supplement: Supplementary file 3 — Supplementary Software 1 [file 42003_2017_10_MOESM3_ESM.zip › Col_bar_script.m]

function Col_bar_script(x,K,Colormap,ImgTitle,BarTitle,pos)

if nargin<4
    ImgTitle='';
    BarTitle='';
if nargin==1
    K=0;
    Colormap=jet;
end
end

if length(K)==2
m=K(1);
M=K(2);
else
M=absmax(nonzeros(x));
m=absmin(nonzeros(x));
if isempty(m)
    m=0;
end
if isempty(M)
    M=0;
end
end

if m==M
    M=m+10^-5;
end
positionVector1 = [0.05, 00.05, 0.75, 0.9];
title(BarTitle)
subplot('Position',positionVector1)
imagesc(x,[m M])
title(ImgTitle,'FontSize',6)
colormap(Colormap)
axis image
Figure_Format_script(pos)
g=gcf;
v=g.Position;

height=125/v(3)*3;
y=201;
l=flip((m:(M-m)/(y-1):M));
col_bar=repmat(l',1,2);
positionVector2 = [0.81, (1-height)/2, 0.04, height];
subplot('Position',positionVector2)
imagesc(col_bar)
%axis image
set(gca,'YAxisLocation','right');
set(gca,'YTick',(1:round(y/10):y))
set(gca,'YTickLabel',flip(round((m:(M-m)/10:M),1)))
set(gca,'XTickLabel',[])
positionVector1 = [0.05, 00.05, 0.75, 0.9];
title(BarTitle,'FontSize',15)
subplot('Position',positionVector1)
imagesc(x,[m M])
title(ImgTitle,'FontSize',11)
colormap(Colormap)
axis image
Figure_Format_script(pos)
end
