# Supplementary material for: Local raster image correlation spectroscopy generates high-resolution intracellular diffusion maps
Source: Commun Biol. 2018 Feb 8;1:10. doi: 10.1038/s42003-017-0010-6 (PMC6053083; doi:10.1038/s42003-017-0010-6)
Supplement: Supplementary file 3 — Supplementary Software 1 [file 42003_2017_10_MOESM3_ESM.zip › Figure_Format_script.m]

function Figure_Format_script(pos)
FigHandle = gcf;
switch pos
    case 1
set(FigHandle, 'Position', [50, 250, 500, 500]);
    case 2
set(FigHandle, 'Position', [550, 250, 500, 500]);
    case 3
set(FigHandle, 'Position', [1050, 250, 500, 500]);
end
%axis image
set(gca,'xtick',[])
set(gca,'xticklabel',[])
set(gca,'ytick',[])
set(gca,'yticklabel',[])
set(gca,'Ztick',[])
set(gca,'Zticklabel',[])
xlabel('')
ylabel('')
zlabel('')
%FName=get(gcf,'FileName');
%saveas(FigHandle,FName);
%saveas(FigHandle,strcat(FName(1:end-4),'.tif'));

%close all
end
