# Supplementary material for: Local raster image correlation spectroscopy generates high-resolution intracellular diffusion maps
Source: Commun Biol. 2018 Feb 8;1:10. doi: 10.1038/s42003-017-0010-6 (PMC6053083; doi:10.1038/s42003-017-0010-6)
Supplement: Supplementary file 3 — Supplementary Software 1 [file 42003_2017_10_MOESM3_ESM.zip › ReadMe.txt]

IMPORTANT: Download the following files in the same folder, e.g. named "LRICS - Functions":

-> LRICS.m
-> Param_Cal_6_2_16.mat
-> Test_script.m

-> Create a folder named "Simulation Ks=0.125" and add the file "RICS_20nm_RealParam_D_24_highstat_N500.avi" to this folder
-> Add the folder "LRICS - Functions" to your MATLAB path

-> Run Test_script.m function, it tests three different calls of the function. If the function reaches the final line, the algorithm is good to go for your version of MATLAB

-> In the case of error or malfunctions please contact the authors


Description of the software

The L-RICS.m is a MATLAB function that accepts as input a RICS dataset in the form of a carpet (X-by-T) or an image stack (X-by-Y-by-T), where X and Y denotes space and T time, and the L-RICS mask to be used, defined as half the mask size (e.g. 12 for the 25x25 mask, used only even values between 6 and 16). 
Other inputs can be optionally defined (temporal moving average, Gaussian smoothing and number of frames to be analyzed).

The outputs of the files are the diffusion map, the G(0) map and a structure containing the analysis parameters and the raw data (e.g. autocorrelation functions, phase and modulation maps an phasor coordinates)
