# Supplementary material for: Local raster image correlation spectroscopy generates high-resolution intracellular diffusion maps
Source: Commun Biol. 2018 Feb 8;1:10. doi: 10.1038/s42003-017-0010-6 (PMC6053083; doi:10.1038/s42003-017-0010-6)
Supplement: Supplementary file 3 — Supplementary Software 1 [file 42003_2017_10_MOESM3_ESM.zip › Test_script.m]

function Test_script()
close all
mask=12;

ColorScale=[0 30];
c=[120 125];
l=15;
lr=l;
lc=l+mask;
TimeAverage=0;
GaussAverage=2;

path=which('LRICS');
path=path(1:end-7);
fprintf('\n');
fprintf('Testing L-RICS algorithm for matrix analysis...');
fprintf('\n');
fprintf('\n');
fprintf('Loading test dataset: D=24 um^2/s');
fprintf('\n');
M=AVI2Matrix([path,'Simulation Ks=0.125\RICS_20nm_RealParam_D_24_highstat_N500.avi']);
M=M(c(1)-lr:c(1)+lr,c(2)-lc:c(2)+lc,:);

fprintf('\n');
fprintf('Analyzing... mask=12 (25x25)');
fprintf('\n');
fprintf('\n');
D_map_1=LRICS(M,mask);
fprintf('\n');
fprintf(['Analyzing... mask=12 (25x25) + TimeAverage=',num2str(TimeAverage)]);
fprintf('\n');
fprintf('\n');
D_map_2=LRICS(M,mask,TimeAverage);
fprintf('\n');
fprintf(['Analyzing... mask=12 (25x25) + TimeAverage=',num2str(TimeAverage),' + SmoothSigma=',num2str(GaussAverage)]);
fprintf('\n');
fprintf('\n');
D_map_3=LRICS(M,mask,TimeAverage,GaussAverage);
version -release
vers=num2str(ans(1:4));
if vers>2014
figure
Col_bar_script(D_map_1{end},ColorScale,jet,{'D_o_r_i_g_i_n_a_l= 24\mum^2/s',['D_m_e_a_s_u_r_e_d=',num2str(mean(mean(D_map_1{end}))),'\pm',num2str(std(reshape(D_map_1{end},[1,size(D_map_1{end},1)*size(D_map_1{end},2)]))),'\mum^2/s']},'\mum^2/s',1)
figure
Col_bar_script(D_map_2{end},ColorScale,jet,{'D_o_r_i_g_i_n_a_l= 24\mum^2/s',['D_m_e_a_s_u_r_e_d=',num2str(mean(mean(D_map_2{end}))),'\pm',num2str(std(reshape(D_map_2{end},[1,size(D_map_2{end},1)*size(D_map_2{end},2)]))),'\mum^2/s']},'\mum^2/s',2)
figure
Col_bar_script(D_map_3{end},ColorScale,jet,{'D_o_r_i_g_i_n_a_l= 24\mum^2/s',['D_m_e_a_s_u_r_e_d=',num2str(mean(mean(D_map_3{end}))),'\pm',num2str(std(reshape(D_map_3{end},[1,size(D_map_3{end},1)*size(D_map_3{end},2)]))),'\mum^2/s']},'\mum^2/s',3)
else
figure
imagesc(D_map_1{end},ColorScale)
title({'D_o_r_i_g_i_n_a_l= 24\mum^2/s',['D_m_e_a_s_u_r_e_d=',num2str(mean(mean(D_map_1{end}))),'\pm',num2str(std(reshape(D_map_1{end},[1,size(D_map_1{end},1)*size(D_map_1{end},2)]))),'\mum^2/s']})
colormap(jet)
figure
imagesc(D_map_2{end},ColorScale)
title({'D_o_r_i_g_i_n_a_l= 24\mum^2/s',['D_m_e_a_s_u_r_e_d=',num2str(mean(mean(D_map_2{end}))),'\pm',num2str(std(reshape(D_map_2{end},[1,size(D_map_1{end},1)*size(D_map_1{end},2)]))),'\mum^2/s']})
colormap(jet)
figure
imagesc(D_map_3{end},ColorScale)
title({'D_o_r_i_g_i_n_a_l= 24\mum^2/s',['D_m_e_a_s_u_r_e_d=',num2str(mean(mean(D_map_3{end}))),'\pm',num2str(std(reshape(D_map_3{end},[1,size(D_map_3{end},1)*size(D_map_1{end},2)]))),'\mum^2/s']})
colormap(jet)


end


fprintf('\n');
fprintf('End of test script, well done!');
fprintf('\n');

end
function a=rgb2gray(b)
b=double(b);
b(:,:,1)=b(:,:,1)*0.299;
b(:,:,2)=b(:,:,2)*0.587;
b(:,:,3)=b(:,:,3)*0.114;
a=sum(b,3);
end
function M=AVI2Matrix(Filename)

A=VideoReader(Filename);
nFrames=A.Duration*A.FrameRate;
M=read(A,1);

if size(M,3)==3
    RGBflag=1;
    M=rgb2gray(M);
else
    RGBflag=0;
end

if RGBflag==1
for i=2:nFrames
    M(:,:,i)=rgb2gray(read(A,i));
end
else
for i=2:nFrames
    M(:,:,i)=read(A,i);
end
end    
end
function Col_bar_script(x,K,Colormap,ImgTitle,BarTitle,pos)

if nargin<4
    ImgTitle='';
    BarTitle='';
if nargin==1
    K=0;
    Colormap=jet;
end
end

if length(K)==2
m=K(1);
M=K(2);
else
M=absmax(nonzeros(x));
m=absmin(nonzeros(x));
if isempty(m)
    m=0;
end
if isempty(M)
    M=0;
end
end

if m==M
    M=m+10^-5;
end
positionVector1 = [0.05, 00.05, 0.75, 0.9];
title(BarTitle)
subplot('Position',positionVector1)
imagesc(x,[m M])
title(ImgTitle,'FontSize',6)
colormap(Colormap)
axis image
Figure_Format_script(pos)
g=gcf;
v=g.Position;

height=125/v(3)*3;
y=201;
l=flip((m:(M-m)/(y-1):M));
col_bar=repmat(l',1,2);
positionVector2 = [0.81, (1-height)/2, 0.04, height];
subplot('Position',positionVector2)
imagesc(col_bar)
%axis image
set(gca,'YAxisLocation','right');
set(gca,'YTick',(1:round(y/10):y))
set(gca,'YTickLabel',flip(round((m:(M-m)/10:M),1)))
set(gca,'XTickLabel',[])
positionVector1 = [0.05, 00.05, 0.75, 0.9];
title(BarTitle,'FontSize',15)
subplot('Position',positionVector1)
imagesc(x,[m M])
title(ImgTitle,'FontSize',11)
colormap(Colormap)
axis image
Figure_Format_script(pos)
end

function Figure_Format_script(pos)
FigHandle = gcf;
switch pos
    case 1
set(FigHandle, 'Position', [50, 250, 500, 500]);
    case 2
set(FigHandle, 'Position', [550, 250, 500, 500]);
    case 3
set(FigHandle, 'Position', [1050, 250, 500, 500]);
end
%axis image
set(gca,'xtick',[])
set(gca,'xticklabel',[])
set(gca,'ytick',[])
set(gca,'yticklabel',[])
set(gca,'Ztick',[])
set(gca,'Zticklabel',[])
xlabel('')
ylabel('')
zlabel('')
%FName=get(gcf,'FileName');
%saveas(FigHandle,FName);
%saveas(FigHandle,strcat(FName(1:end-4),'.tif'));

%close all
end

function a=absmax(A)

SIZE=ndims(A)-sum(size(A)==1);

switch SIZE
    case 0
        a=A;
    case 1
        a=max(A);
    case 2
        a=max(max(A));
    case 3
        a=max(max(max(A)));
    case 4
        a=max(max(max(max(A))));
end
end
function a=absmin(A)

[r,s,t]=size(A);
SIZE=3;

if t==1
    SIZE=2;
    if r==1||s==1
        SIZE=1;
    end
end

switch SIZE
    case 1
        a=min(A);
    case 2
        a=min(min(A));
    case 3
        a=min(min(min(A)));
end
end
